# Supplementary material for: Chilean National Sports Talent Detection System: Influence of Biological Age, Sex, and Geographic Area
Source: J Funct Morphol Kinesiol. 2024 Dec 27;10(1):6. doi: 10.3390/jfmk10010006 (PMC11755584; doi:10.3390/jfmk10010006)
Supplement: Supplementary file 1 [file jfmk-10-00006-s001.zip]

Archive with 1 entries (1 files):
- jfmk-3200024-supplementary.pdf
